# Supplementary material for: Perception Toward Wolves Are Driven by Economic Status and Religion Across Their Distribution Range
Source: Animals (Basel). 2025 Apr 23;15(9):1196. doi: 10.3390/ani15091196 (PMC12071121; doi:10.3390/ani15091196)
Supplement: Supplementary file 1 [file animals-15-01196-s001.zip]

Archive with 4 entries (4 files):
- Figure 1_S1_New.tiff
- Figure 2_S2_New.tiff
- File S1.docx
- Table S1.xlsx
