# Supplementary material for: Perception Toward Wolves Are Driven by Economic Status and Religion Across Their Distribution Range
Source: Animals (Basel). 2025 Apr 23;15(9):1196. doi: 10.3390/ani15091196 (PMC12071121; doi:10.3390/ani15091196)
Supplement: Supplementary file 1 [file animals-15-01196-s001.zip › Table S1.xlsx]

## Sheet: Sheet1
Number	Group_Stakeholder	Perception	Locality	Religion	Damage_wolf_attacks	Continent	Country	Cultural_region	Income_status	Year publication	Study_ID	Author	Study site	Journal	Title
1	Agropastoralist	Negative	Rural area	Muslim	1	Asia	Pakistan	Islamic region	Lower Middle Income	2013	Study_1	Din et al.	HinduKush region	Wildlife Biology in Practice	Assessment of Canid Abundance and Conflict with Humans in the Hindu Kush Mountain Range of Pakistan
2	Livestock herder	Negative	Rural area	Buddhism	1	Asia	China	Eastern Chinese	Upper Middle Income	2013	Study_2	Li et al 2013	Tibetan plateau	Biological Conservation	Human-snow leopard conflicts in the Sanjiangyuan Region of the Tibetan Plateau
3	Livestock herder	Negative	Rural area	Muslim	1	Asia	Iran	Islamic region	Lower Middle Income	2013	Study_3	Zavarei et al.	Ghamishlou NP, west-central Iran	Journal of Zoology	Predation by grey wolf on wild ungulates and livestock in central Iran
4	Agropastoralist	Neutral	Rural area	Buddhism	1	Asia	India	Indian	Lower Middle Income	2013	Study_4	Suryawanshi et al	Upper Spiti Transhimalaya	Journal of Applied Ecology	People, predators and perceptions: patterns of livestock depredation by snow leopards and wolves
5	Agropastoralist	Positive	Rural area	Buddhism	1	Asia	India	Indian	Lower Middle Income	2014	Study_5	Suryawanshi et al	Spiti Valley TransHimalaya	Conservation Biology	Multiscale Factors Affecting Human Attitudes toward Snow Leopards and Wolves
6	Livestock herder	Negative	Rural area	Muslim	1	Asia	Mongolia	Islamic region	Lower Middle Income	2014	Study_6	Davie et al.	Ikh Nart Nature Reserve, Dornogobi	Human Dimensions of Wildlife	Herders and Wolves in Post-Soviet Society: An Ethnographic Study in Mongolia’s Ikh Nart Nature Reserve
7	Livestock herder	Negative	Rural area	Muslim	1	Asia	Pakistan	Islamic region	Lower Middle Income	2014	Study_7	Khan et al.	Karakoram	Journal of Biodiversity and Environmental Sciences	Pastoralist experience and tolerance of snow leopard, wolf and lynx predation in Karakoram Pamir Mountains
8	Livestock herder	Negative	Rural area	Buddhism	1	Asia	China	Eastern Chinese	Upper Middle Income	2015	Study_8	Alexander et al	Qilianshan National Nature Reserve	Biological Conservation	Human wildlife conflict involving large carnivores in Qilianshan, China and the minimal paw-print of snow leopards
9	Agropastoralist	Negative	Rural area	Buddhism	1	Asia	China	Eastern Chinese	Upper Middle Income	2015	Study_9	Li et al	Qinghai – Tibetan Plateau	Wildlife Biology	Livestock depredations and attitudes of local pastoralists toward carnivores in the Qinghai Lake Region, China
10	Local residents	Negative	Rural area	Muslim	0	Asia	Pakistan	Islamic region	Lower Middle Income	2015	Study_10	Xu et al.	Jiuzhaigou County	PeerJ	Local villagers’ perceptions of wolves in Jiuzhaigou County, western China
11	Agropastoralist	Negative	Rural area	Muslim	1	Asia	Pakistan	Islamic region	Lower Middle Income	2016	Study_11	Ahmad et al.	Azad Jammu & Kashmir	Eur J Wild R	Carnivores’ diversity and conflicts with humans in Musk Deer National Park, Azad Jammu and Kashmir, Pakistan
12	Local residents	Negative	Rural area	Muslim	NA	Asia	India	Indian	Lower Middle Income	2017	Study_12	Bhatia et al	Ladakh TransHimalaya	Human Dimensions of Wildlife	The Relationship Between Religion and Attitudes Toward Large Carnivores in Northern India?
	Local residents	Positive	Rural area	Buddhism	NA	Asia	India	Indian	Lower Middle Income
13	Local residents	Negative	Rural area	Muslim	1	Asia	Afghanistan, Pakistan, Tazakishtan	Islamic region	Low Income	2017	Study_13	Din et al.	Pamir mountains	Ecology and Society	Pastoralist-predator interaction at the roof of the world: Conflict dynamics and implications for conservation
	Local residents	Negative	Rural area	Muslim	1	Asia	Tazakishtan	Islamic region	Lower Middle Income
	Local residents	Negative	Rural area	Muslim	1	Asia	Pakistan	Islamic region	Lower Middle Income
14	Livestock herder	Negative	Rural area	Muslim	1	Asia	Iran	Islamic region	Lower Middle Income	2017	Study_14	Farhadinia	Northeastern Iran	Biological Conservation	Wolves can suppress goodwill for leopards: Patterns of human-predator coexistence in northeastern Iran
15	Local residents	Negative	Rural area	Muslim	1	Asia	Pakistan	Islamic region	Lower Middle Income	2018	Study_15	Khan et al.	Karakoram	Oryx	Livestock depredation by large predators and its implications for conservation and livelihoods in the Karakoram Mountains of Pakistan
16	Livestock herder	Negative	Rural area	Muslim	1	Asia	Pakistan	Islamic region	Lower Middle Income	2019	Study_16	Khan et al.	HinduKush region	MDPI Animals	Status and Magnitude of Grey Wolf Conflict with Pastoral Communities in the Foothills of the Hindu Kush Region of Pakistan
17	Local residents	Negative	Rural area	Muslim	1	Asia	Pakistan	Islamic region	Lower Middle Income	2019	Study_17	Khan et al.	Khyber Pakhtunwa	Applied Ecology and Environmental Research	STATUS AND ATTITUDE OF LOCAL COMMUNITIES TOWARDS THE GREY WOLF (CANIS LUPUS LINNAEUS, 1758) IN LOWER DIR DISTRICT, KHYBER PAKHTUNKHWA, PAKISTAN
18	Local residents	Negative	Rural area	Muslim	1	Asia	Iran	Islamic region	Lower Middle Income	2019	Study_18	Nematpour et al	East Azerbaijain	Caspian Journal of Environmental Sciences	The attitude of Horand s villagers toward wildlife and determinants of human-wolf conflict, East Azerbaijan, Iran
19	Local residents	Negative	Rural area	Muslim	1	Asia	Iran	Islamic region	Lower Middle Income	2019	Study_19	Behmanesh et al	Central Iran	Human Dimensions of Wildlife	Patterns and determinants of human-carnivore conflicts in Central Iran: realities and perceptions behind the conflict
20	Agropastoralist	Negative	Rural area	Buddhism	1	Asia	Nepal	Eastern Chinese	Lower Middle Income	2019	Study_20	Kusi et al.	upper Humla, upper Dolpa, and Kanchenjunga Conservation Area	Conservation Science & Practice	Perspectives of traditional Himalayan communities on fostering coexistence with Himalayan wolf and snow leopard
21	Students	Negative	Urban area	Shinto	NA	Asia	Japan	Eastern Chinese	High Income	2020	Study_21	Sakurai et al.	University in Japan	Global Ecology and Conservation	Factors affecting attitudes toward reintroduction of wolves in Japan
22	Local residents	Neutral	Rural area	Muslim	1	Asia	Pakistan	Islamic region	Lower Middle Income	2020	Study_22	Ahmad	Chitral, Khyber Pakhtunwa	Ukranian Journal of Ecology	Assessment of human-carnivore conflict in Chitral, Pakistan
23	Livestock herder	Negative	Rural area	Muslim	1	Asia	Mongolia	Islamic region	Lower Middle Income	2020	Study_23	Augugliaro et al.	Western Altai	Global Ecology and Conservation	Patterns of human interaction with snow leopard and co_x0002_predators in the Mongolian western Altai: Current issues and perspectives
24	Local residents	Negative	Rural area	Hindu	1	Asia	Nepal	Eastern Chinese	Lower Middle Income	2020	Study_24	Chetri et al.	Central Himalaya, Nepal	PeerJ	Multiple factors influence local perceptions of snow leopards and Himalayan wolves in the central Himalayas, Nepal
25	Agropastoralist	Negative	Rural area	Muslim	1	Asia	Pakistan	Islamic region	Lower Middle Income	2021	Study_25	Khattak et al.	Northwestern Pakistan	MDPI Sustainability	Understanding the Dynamics of Human–Wildlife Conflicts in North-Western Pakistan: Implications for Sustainable Conservation
26	Livestock farmer	Negative	Rural area	Muslim	1	Asia	Iran	Islamic region	Lower Middle Income	2021	Study_26	Mohammadi et al.	Hamadan province Iran	Anthrozoos	Fear of Wolves in Relation to Attacks on People and Livestock in Western Iran
27	Livestock herder	Negative	Rural area	Muslim	1	Asia	Mongolia	Islamic region	Lower Middle Income	2021	Study_27	Samelius et al	Tost mountains, Southern Mongolia	Oryx	Keeping predators out: testing fences to reduce livestock depredation at night-time corrals
28	Local residents	Negative	Rural area	Muslim	1	Asia	Pakistan	Islamic region	Lower Middle Income	2021	Study_28	Ali et al.	Swat, Pakistan	Pakistan Journal of Zoology	Conflicts Involving Brown Bear and Other Large Carnivores in the Kalam Valley, Swat, Pakistan
29	Local residents	Negative	Rural area	Muslim	1	Asia	Pakistan	Islamic region	Lower Middle Income	2021	Study_29	Hameed et al.	HinduKush region	Pakistan Journal of Zoology	Human Perceptions about the Himalayan Brown Bear and other Carnivores in Chitral District in the Hindu Kush Range, Pakistan
30	Local residents	Positive	Rural area	Buddhism	1	Asia	India	Indian	Lower Middle Income	2021	Study_30	Pahuja et al	Ladakh TransHimalaya	Frontiers in Conservation Science	Wild Predators, Livestock, and Free Ranging Dogs: Patterns of Livestock Mortality and Attitudes of People Toward Predators in an Urbanizing Trans-Himalayan Landscape
31	Local residents	Positive	Rural area	Muslim	1	Asia	Pakistan	Islamic region	Lower Middle Income	2021	Study_31	Bano et al	Northern Pakistan	Scientific Reports	Patterns of livestock depredation and Human–wildlife confict in Misgar valley of Hunza, Pakistan
32	Local residents	Negative	Rural area	Hindu	1	Asia	Nepal	Eastern Chinese	Lower Middle Income	2021	Study_32	Pahari et al	Annapurna Conservation Area	Grassroots Journals	Human-Wolf (Canis lupus) Conflict in Upper Mustang of Annapurna Conservation Area, Nepal
33	Local residents	Negative	Rural area	Muslim	1	Asia	Pakistan	Islamic region	Lower Middle Income	2021	Study_33	Khattak et al.	Kumrat Valley	MDPI Diversity	A Perspective of the Human–Grey Wolf (Canis lupus) Conflicts in Kumrat Valley, Northern Pakistan
34	Local residents	Negative	Rural area	Muslim	1	Asia	Pakistan	Islamic region	Lower Middle Income	2021	Study_34	Rehman et al	Gilghit Baltistan	Global Ecology and Conservation	Insight into occupancy determinants and conflict dynamics of grey wolf (Canis lupus) in the dry temperate zone of Hindukush Range
35	Agropastoralist	Negative	Rural area	Buddhism	1	Asia	India	Indian	Lower Middle Income	2022	Study_35	Lyngdoh et al.	Spiti Valley TransHimalaya	Frontiers in Ecology & Evolution	Understanding conflict and co-existence among Spiti Bhot community and large carnivores in high Himalaya: The case of Himalayan wolves
36	Local residents	Negative	Rural area	Muslim	1	Asia	Pakistan	Islamic region	Lower Middle Income	2022	Study_36	Hameed et al.	HinduKush region	Pakistan Journal of Zoology	Human Perceptions about the Himalayan Brown Bear and other Carnivores in Chitral District in the Hindu Kush Range, Pakistan
37	Local residents	Negative	Rural area	Hindu	1	Asia	India	Indian	Lower Middle Income	2022	Study_37	Mahajan et al	Rajasthan, western India	Frontiers in Ecology & Evolution	Spatial Determinants of Livestock Depredation and Human Attitude Toward Wolves in Kailadevi Wildlife Sanctuary, Rajasthan, India
38	Local residents	Negative	Rural area	Muslim	1	Asia	Pakistan	Islamic region	Lower Middle Income	2023	Study_38	Haider et al	Khyber Pakhtunwa	Journal of Xi’an Shiyou University, Natural Science Edition	HUMAN CONFLICT WITH GREY WOLF(CANIS LUPS) IN DISTRICT CHITRAL, KHYBER PAKHTUNKHWA, PAKISTAN
39	Local residents	Negative	Rural area	Muslim	1	Asia	Pakistan	Islamic region	Lower Middle Income	2023	Study_39	Rashid et al	Pamir mountains	Conservation Science & Practice	Spatial and seasonal variation of livestock depredation by large carnivores in the Pamir Mountains of northern Pakistan
40	Local residents	Neutral	Rural and urban area	Shinto	NA	Asia	Japan	Eastern Chinese	High Income	2023	Study_40	Sakurai et al.	Across Japan	Conservation Biology	Public attitude and intention toward engaging in reintroduction of wolves to Japan
41	Local residents	Negative	Rural and urban area	Christianity	NA	North America	USA	Western European	High Income	1985	Study_41	R. Kellert	Across USA	Biological Conservation	Public Perceptions of Predators, Particularly the Wolf and Coyote
42	Local residents	Positive	Rural and urban area	Christianity	NA	North America	USA	Western European	High Income	2002	Study_42	Switalski et al.	Utah	Natural Resources & Environmental Issues	Current public attitudes toward wolves in Utah
43	Local residents	Positive	Rural area	Christianity	1	North America	USA	Western European	High Income	2003	Study_43	Naughton-Treves et al	Wisconsin	Conservation Biology	Paying for Tolerance: Rural Citizens’ Attitudes toward Wolf Depredation and Compensation
44	Livestock farmer	Negative	Rural and urban area	Christianity	0	North America	USA	Western European	High Income	2020	Study_44	C. Carlson et al.	Northern Rocky Mountains, Great Lakes, Rest USA	Frontiers in Ecology & Evolution	The VIPs of Wolf Conservation: How Values, Identity, and Place Shape Attitudes Toward Wolves in the United States
	Local residents	Positive	Rural and urban area	Christianity	0	North America		Western European	High Income
45	Local residents	Neutral	Rural area	Christianity	0	North Amercia	USA	Western European	High Income	2005	Study_45	S. Chavez et al	Northwestern Minnesota	Wildlife Society Bulletin	Attitudes of rural landowners toward wolves in northwestern Minnesota
	Local residents	Negative	Rural area	Christianity	0	North America		Western European	High Income
46	Local residents	Positive	Rural and urban area	Christianity	NA	North America	USA	Western European	High Income	2005	Study_46	Meadow et al	Arizona, Colarado & New Mexico	Wildlife Society Bulletin	The influence of persuasive arguments on public attitudes toward a proposed wolf restoration in the southern Rockies
47	Local residents	Negative	Rural and urban area	Christianity	NA	North America	USA	Western European	High Income	2006	Study_47	Decker et al	Alaska	Wildlife Society Bulletin	Situation-Specific ‘‘Impact Dependency’’ as a Determinant of Management Acceptability: Insights From Wolf and Grizzly Bear Management in Alaska
48	Local residents	Positive	Rural area	Christianity	NA	North America	USA	Western European	High Income	2007	Study_48	T. Bruskotter et al	Utah	Biological Conservation	Are attitudes toward wolves changing? A case study in Utah
	Local residents	Positive	Urban area	Christianity	NA	North America	USA	Western European	High Income
49	Local residents	Negative	Rural area	Christianity	0	North America	Canada	Western European	High Income	2007	Study_49	V. Stronen et al	Manitoba	Biological Conservation	Farmer attitudes toward wolves: Implications for the role of predators in managing disease
50	Local residents	Positive	Rural area	Christianity	NA	North America	Canada	Western European	High Income	2013	Study_50	Spanarski et al	Southwestern Alberta	Human Dimensions of Wildlife	Heterogeneity among Rural Resident Attitudes Toward Wolves
51	Hunters	Negative	Rural area	Christianity	NA	North America	USA	Western European	High Income	2021	Study_51	Grima et al	North-east USA	Oryx	Are wolves welcome? Hunters' attitudes towards wolves in Vermont, USA
52	Local residents	Neutral	Rural and urban area	Christianity	0	North Amercia	USA	Western European	High Income	2020	Study_52	C. Landon et al	Illinois	Society & Natural Resources	Cognitive and Affective Predictors of Illinois Residents’ Perceived Risks from Gray Wolves
	Local residents	Negative	Rural and urban area	Christianity	0	North America	USA	Western European	High Income
53	Local residents	Positive	Rural and urban area	Christianity	NA	North America	USA	Western European	High Income	1985	Study_53	Kellert	Across USA	Biological Conservation	Public Perceptions of Predators, Particularly the Wolf and Coyote
54	Local residents	Positive	Rural and urban area	Christianity	NA	North America	USA	Western European	High Income	2022	Study_54	C. Carlson et al.	Across USA	Conservation Biology	Effect of semantics in the study of tolerance for wolves
55	Local residents	Negative	Rural and urban area	Christianity	NA	North America	USA	Western European	High Income	2021	Study_55	Niemiec et al	Colorado	Conservation Science & Practice	Rapid changes in public perception toward a conservation initiative
56	Local residents	Positive	Rural and urban area	Christianity	NA	North America	USA	Western European	High Income	2021	Study_56	Van Eeden 2020	Washington	Conservation Science & Practice	Political affiliation predicts public attitudes toward gray wolf (Canis lupus) conservation and management
57	Local residents	Positive	Rural and urban area	Christianity	NA	North America	USA	Western European	High Income	2005	Study_57	Meadow et al	Arizona, Colarado & New Mexico	Wildlife Society Bulletin	The influence of persuasive arguments on public attitudes toward a proposed wolf restoration in the southern Rockies
58	Local residents	Positive	Rural and urban area	Christianity	NA	North Amercia	USA	Western European	High Income	2020	Study_58	Niemiec et al	Colorado	PeerJ	Public perspectives and media reporting of wolf reintroduction in Colorado
59	Livestock farmer	Positive	Rural area	Christianity	1	North America	USA	Western European	High Income	2020	Study_59	K. Bickel	Arizona	Proceedings of the Vertebrate Pest Conference	Paying for Prevention: Evaluating Arizona Rancher Spending to Avoid or Reduce Livestock Conflicts with the Mexican Gray Wolf
60	Local residents	Negative	Rural area	Christianity	1	North America	USA	Western European	High Income	2022	Study_60	A. Schroeder	Minnesota	Frontiers in Ecology & Evolution	On the Multiple Identities of Stakeholders in Wolf Management in Minnesota, United States
61	Local residents	Negative	Rural and urban area	Christianity	0	North America	USA	Western European	High Income	2018	Study_61	C. Landon et al	Illinois	Environmental Management	Assessing Illinois Residents’ Support for Natural Recolonization of Apex Predators
62	Local residents	Positive	Rural and urban area	Christianity	1	North Amercia	USA	Western European	High Income	2009	Study_62	Treves et al	Wisconsin	Biodiversity & Conservation	The price of tolerance: wolf damage payments after recovery
63	Local residents	Neutral	Urban area	Christianity	1	North America	USA	Western European	High Income	2022	Study_63	M. Slagle	Northern Rocky Mountains, Great Lakes, Rest USA	Frontiers in Ecology & Evolution	Tolerance for Wolves in the United States
64	Livestock farmer	Negative	Rural area	Christianity	NA	North America	USA	Western European	High Income	2015	Study_64	Browne-Nuñez et al	Wisconsin	Biological Conservation	Tolerance of wolves in Wisconsin: A mixed-methods examination of policy effects on attitudes and behavioral inclinations
65	Local residents	Negative	Rural and urban area	Christianity	NA	North America	USA	Western European	High Income	2021	Study_65	Ghasemi et al	Illinois	Society & Natural Resources	Trust and Emotions Predict Support for Large Carnivore Recovery in the Absence of Real Threats
66	Local residents	Negative	Rural and urban area	Christianity	NA	North Amercia	USA	Western European	High Income	2006	Study_66	Decker et al	Alaska	Wildlife Society Bulletin	Situation-Specific ‘‘Impact Dependency’’ as a Determinant of Management Acceptability: Insights From Wolf and Grizzly Bear Management in Alaska
67	Hunters	Positive	Rural area	Christianity	NA	North America	USA	Western European	High Income	2018	Study_67	A. Schroeder et al	Minnesota	Human Dimensions of Wildlife	How Minnesota wolf hunter and trapper attitudes and risk- and benefit-based beliefs predict wolf management preferences
68	Local residents	Negative	Rural and urban area	Christianity	NA	North America	USA	Western European	High Income	2020	Study_68	C. Hamilton et al	North-eastern Oregon	Conservation Science & Practice	Wolves are back: Sociopolitical identity and opinions on management of Canis lupus
69	Local residents	Positive	Rural and urban area	Christianity	NA	North America	USA	Western European	High Income	2020	Study_69	R. Casola	North Carolina	Human Dimensions of Wildlife	How do YouTube videos impact tolerance of wolves?
	Local residents	Negative	Rural and urban area	Christianity	NA	North America	USA	Western European	High Income
70	Local residents	Positive	Rural and urban area	Christianity	NA	Europe	Sweden	Western European	High Income	2017	Study_70	Krange et al	Across Sweden	Society & Natural Resources	Approval of Wolves in Scandinavia: A Comparison Between Norway and Sweden
	Local residents	Negative	Rural and urban area	Christianity	NA	Europe	Norway	Western European	High Income
71	Local residents	Positive	Urban area	Christianity	NA	Europe	Sweden	Western European	High Income	2015	Study_71	Eriksson et al	Across Sweden	BioONE	Direct experience and attitude change towards bears and wolves
	Local residents	Positive	Rural area	Christianity	NA	Europe	Sweden	Western European	High Income
72	Local residents	Positive	Rural area	Christianity	NA	Europe	Sweden	Western European	High Income	2006	Study_72	Ednarsson	Varmland	Journal of Alpine Research	Attitudes towards large carnivores and carnivore tourism among tourism entrepreneurs in Sweden
73	Local residents	Positive	Rural and urban area	Christianity	NA	Europe	Sweden	Western European	High Income	2003	Study_73	Ericsson et al	Across Sweden	Biological Conservation	Attitudes of hunters, locals, and the general public in Sweden now that the wolves are back
74	Local residents	Positive	Urban area	Christianity	NA	Europe	Germany	Western European	High Income	2019	Study_74	Arbieu et al	Across Germany	Biological Conservation	Attitudes towards returning wolves (Canis lupus) in Germany: Exposure, information sources and trust matter
	Local residents	Neutral	Rural area	Christianity	1	Europe	Germany	Western European	High Income
75	Local residents	Positive	Urban area	Christianity	1	Europe	Germany	Western European	High Income	2023	Study_75	Ostermann-Miyashita et al	Wildpark Schorfheide	Biological Conservation	Attitudes of wildlife park visitors towards returning wildlife species: An analysis of patterns and correlates
76	Local residents	Negative	Rural area	Christianity	1	Europe	Macedonia	Slavic Russian	Upper Middle Income	2019	Study_76	Trajce et al	western Macedonia	Global Ecology & Conservation	All carnivores are not equal in the rural people's view. Should we develop conservation plans for functional guilds or individual species in the face of conflicts?
	Local residents	Negative	Rural area	Christianity	1	Europe	Albania	Slavic Russian	Upper Middle Income
77	Local residents	Neutral	Rural area	Christianity	1	Europe	Croatia	Western European	High Income	2010	Study_77	Majic and Bath	Croatia	Biological Conservation	Changes in attitudes toward wolves in Croatia
78	Local residents	Positive	Rural area	Christianity	1	Europe	Portugal	Western European	High Income	2011	Study_78	Milheiras and Hodge	northwest Portugal	Innovation: The European Journal of Social Science Research	Attitudes towards compensation for wolf damage to livestock in Viana do Castelo, North of Portugal
79	Hunters	Negative	Rural area	Christianity	1	Europe	Spain	Western European	High Income	2023	Study_79	Janeiro-Otero et al	Northwest Spain	Sustainability	Factors Influencing Human Attitudes towards Wolves in Northwest Spain
	Livestock farmer	Negative	Rural area	Christianity	1	Europe	Spain	Western European	High Income
	Local residents	Positive	Rural area	Christianity	1	Europe	Spain	Western European	High Income
80	Livestock farmer	Negative	Rural area	Christianity	1	Europe	Norway	Western European	High Income	1998	Study_80	Vittersø et al	Southwestern Norway	Anthrozoos	Attachment to Livestock and Attitudes Toward Large Carnivores Among Sheep Farmers in Norway
81	Livestock farmer	Negative	Rural area	Christianity	NA	Europe	Norway	Western European	High Income	1999	Study_81	P. Kaltenborn et al	Eastern Norway	Human Dimensions of Wildlife	Attitudes toward large carnivores among sheep farmers, wildlife managers, and research biologists in Norway
	Local residents	Positive	Rural area	Christianity	NA	Europe	Norway	Western European	High Income
	Local residents	Positive	Rural area	Christianity	NA	Europe	Norway	Western European	High Income
82	Local residents	Negative	Rural area	Christianity	NA	Europe	Norway	Western European	High Income	1998	Study_82	Bjerke et al	Southeastern Norway	Society & Natural Resources	Attitudes toward wolves in southeastern Norway
83	Students	Positive	Rural and urban area	Christianity	NA	Europe	Southern Norway	Western European	High Income	1998	Study_83	Bjerke et al	Southern Norway	Anthrozoos	Attitudes Toward Animals Among Norwegian Children and Adolescents: Species Preferences
		Negative	Rural and urban area	Christianity	NA	Europe	Norway	Western European	High Income
84	Students	Positive	Rural and urban area	Christianity	NA	Europe	Germany	Western European	High Income	2020	Study_84	Randler et al	Baden-Württemberg	Animals	Attitudes toward and Knowledge about Wolves in SW German Secondary School Pupils from within and outside an Area Occupied by Wolves (Canis lupus)
		Negative	Rural and urban area	Christianity	NA	Europe	Germany	Western European	High Income
85	Local residents	Neutral	Rural area	Christianity	0	Europe	Hungary	Western European	High Income	2019	Study_85	Anthony and Tarr	Hungary	Acta Zoologica	THE WOLVES ARE BACK! LOCAL ATTITUDES TOWARDS THE RECENTLY RE-POPULATED GREY WOLF AND WOLF MANAGEMENT IN BÜKK NATIONAL PARK, HUNGARY
86	Local residents	Neutral	Rural and urban area	Christianity	1	Europe	Latvia	Slavic Russian	High Income	2020	Study_86	Zunna et al	Latvia	sciencedo	ATTITUDES OF THE GENERAL PUBLIC AND HUNTERS TOWARDS WOLVES IN LATVIA; ITS PREDICTORS AND CHANGES OVER TIME
	Hunters	Positive	Rural and urban area	Christianity	1	Europe	Latvia	Slavic Russian	High Income
87	School teacher	Positive	Rural and urban area	Christianity	NA	Europe	Lower Saxony	Western European	High Income	2018	Study_87	Bussing et al	Germany	Sustainability	Do Pre-service Teachers Dance with Wolves? Subject-Specific Teacher Professional Development in A Recent Biodiversity Conservation Issue
88	Local residents	Positive	Rural area	Christianity	1	Europe	Carnivore distribution area	Slavic Russian	High Income	2011	Study_88	Rigg et al	Slovakia	Oryx	Mitigating carnivore–livestock conflict in Europe: lessons from Slovakia
89	Students	Negative	Urban area	Christianity	NA	Europe	Slovakia	Slavic Russian	High Income	2011	Study_89	Prokop et al	Slovakia	Journal of Baltic Science Education	Good predators in bad stories: Cross-cultural comparison of children's attitudes towards wolves
	Students	Positive	Urban area	Muslim	NA	Europe	Turkey	Islamic Region	Upper Middle Income
90	Local residents	Positive	Rural and urban area	Christianity	NA	Europe	Sweden, Norway	Western European	High Income	2015	Study_90	Gangaas et al	Sweden, Norway	Environmental Conservation	Environmental attitudes associated with large-scale cultural differences, not local environmental conflicts
		Negative	Rural and urban area	Christianity	NA	Europe	Norway	Western European	High Income
91	Local residents	Negative	Rural and urban area	Christianity	NA	Europe	Norway	Western European	High Income	2003	Study_91	Roskaft et al	Norwegian counties	Evolution and Human behavior	Patterns of self-reported fear towards large carnivores among the Norwegian public
92	Local residents	Negative	Rural and urban area	Christianity	NA	Europe	Finland	Western European	High Income	2010	Study_92	Bisi et al	Finnish stakeholders	European Journal of Wildlife Research	The good bad wolf—wolf evaluation reveals the roots of the Finnish wolf conflict
93	Local residents	Positive	Rural and urban area	Christianity	NA	Europe	Switzerland	Western European	High Income	2017	Study_93	Behr et al	Across Switzerland	Journal of Applied Ecology	Combining human acceptance and habitat suitability in a unified socio-ecological suitability model: a case study of the wolf in Switzerland
		Negative	Rural and urban area	Christianity	NA	Europe	Switzerland	Western European	High Income
94	Local residents	Positive	Rural and urban area	Christianity	NA	Europe	Sweden	Western European	High Income	2007	Study_94	Karlsson et al	Across sweden	Biological Conservation	Human attitudes towards wolves, a matter of distance
95	Local residents	Negative	Rural and urban area	Christianity	NA	Europe	Sweden	Western European	High Income	2012	Study_95	Johansson et al	Across sweden	Society & Natural Resources	Is Human Fear Affecting Public Willingness to Pay for the Management and Conservation of Large Carnivores?
96	Local residents	Positive	Rural and urban area	Christianity	NA	Europe	Belgium	Western European	High Income	2021	Study_96	Breyne et al	Ardennes (Southern Belgium)	European Journal of Wildlife Research	The wolves are coming: understanding human controversies on the return of the wolf through the use of socio‑cultural values
97	Local residents	Negative	Rural area	Christianity	1	Europe	Italy	Western European	High Income	2020	Study_97	Marino et al	Central Italy	Conservation Science & Practice	Understanding drivers of human tolerance to gray wolves and brown bears as a strategy to improve landholder– carnivore coexistence
98	Local residents	Positive	Rural and urban area	Christianity	0	Europe	Greece & Italy	Western European	High Income	2012	Study_98	Hovardas and Korfiatis	Greece & Italy	Society & Natural Resources	Adolescents' Beliefs about the Wolf: Investigating the Potential of Human–Wolf Coexistence in the European South
		Neutral	Rural and urban area	Christianity	0	Europe	Italy	Western European	High Income
99	Hunters	Positive	Rural and urban area	Christianity	NA	Europe	Norway	Western European	High Income	2013	Study_99	Kaltenborn et al	Norway	Journal for Nature Conservation	Is hunting large carnivores different from hunting ungulates? Some judgments made by Norwegian hunters
100	Local residents	Negative	Rural and urban area	Christianity	1	Europe	Norway	Western European	High Income	2013	Study_100	E. Gangaas et al	Norway	Plos One	Geo-Spatial Aspects of Acceptance of Illegal Hunting of Large Carnivores in Scandinavia
	Local residents	Positive	Rural and urban area	Christianity	1	Europe	Sweden	Western European	High Income
101	Livestock farmer	Negative	Rural area	Christianity	1	Europe	Norway	Western European	High Income	2020	Study_101	Zahel-Thanem et al	Norway	Journal of Rural Studies	The impact of wolves on psychological distress among farmers in Norway
102	Students	Positive	Rural and urban area	Muslim	NA	Europe	Turkey	Islamic Region	Upper Middle Income	2016	Study_102	Ambarli	Turkey	Anthrozoos	Rural and Urban Students’ Perceptions of and Attitudes toward Brown Bears in Turkey
103	Local residents	Positive	Rural area	Christianity	1	Europe	Italy	Western European	High Income	2021	Study_103	Fasone and Gregorio	Italy	Pirineos. Revista de Ecología de Montaña	ANALYSING STAKEHOLDERS’ PERCEPTIONS OF THE WOLF IN THE SILA NATIONAL PARK AREA, ITALY
104	Local residents	Negative	Rural and urban area	Christianity	NA	Europe	Denmark	Western European	High Income	2017	Study_104	Hojberg et al	Denmark	Crime Law Soc Chg	Fear, economic consequences, hunting competition, and distrust of authorities determine preferences for illegal lethal actions against gray wolves (Canis lupus): a choice experiment among landowners in Jutland, Denmark
105	Local residents	Positive	Rural and urban area	Christianity	NA	Europe	Netherlands	Western European	High Income	2017	Study_105	van Heel et al	Netherlands	Biodiversity and Conservation	Analysing stakeholders’ perceptions of wolf, lynx and fox in a Dutch riverine area
106	Local residents	Positive	Rural and urban area	Christianity	NA	Europe	Germany	Western European	High Income	2020	Study_106	Urbieu et al 2020	Germany	Conservation Science & Practice	The positive experience of encountering wolves in the wild
107	Local residents	Negative	Rural and urban area	Christianity	1	Europe	Norway	Western European	High Income	2007	Study_107	Roskaft et al	Norway	Wildlife Biology	Human attitudes towards large carnivores in Norway
108	Livestock farmer	Negative	Rural area	Christianity	1	Europe	Spain	Western European	High Income	2023	Study_108	Ballarin et al	Pyrenees	Animals	Shepherds View of Large Carnivore Recovery in the Pyrenees, Spain
109	Local residents	Negative	Rural and urban area	Christianity	1	Europe	Norway	Western European	High Income	2004	Study_109	Kleiven et al	Across Spain	Biodiversity and Conservation	Factors influencing the social acceptability of large carnivore behaviours
110	Students	Negative	Urban area	Christianity	NA	Europe	Spain	Western European	High Income	2022	Study_110	Sevillano-Triguero	Spanish psychology students	Human Dimensions of Wildlife	The social stereotypes of wolves and brown bears
111	Local residents	Negative	Rural area	Christianity	NA	Europe	Sweden	Western European	High Income	2017	Study_111	Eriksson	Rural areas of Sweden	Society & Natural Resources	Political Alienation, Rurality and the Symbolic Role of Swedish Wolf Policy
112	School teacher	Positive	Urban area	Christianity	NA	Europe	Germany	Western European	High Income	2019	Study_112	Bussing et al	Lower Saxony	Environmental, Education & Research	Emotions and pre-service teachers’ motivation to teach the context of returning wolves
113	Hunters	Positive	Rural area	Christianity	0	Europe	Italy	Western European	High Income	2023	Study_113	Bongi et al	Northwest Italy Liguria region	Human Dimensions of Wildlife	Coexistence in ecological corridors: understanding tolerance of wolves in the Northwestern Apennines, Italy
	Livestock farmer	Negative	Rural area	Christianity	0	Europe	Italy	Western European	High Income
114	Local residents	Positive	Urban area	Christianity	NA	Europe	Sweden	Western European	High Income	2005	Study_114	Heberlein & Ericsson et al	Sweden	Human Dimensions of Wildlife	Ties to the Countryside: Accounting for Urbanites Attitudes toward Hunting, Wolves, and Wildlife
	Local residents	Negative	Urban area	Christianity	NA	Europe	Swede	Western European	High Income
115	Students	Positive	Urban area	Christianity	NA	Europe	Germany	Western European	High Income	2013	Study_115	Hermann et al	Germany	Journal for Nature Conservation	Wildlife value orientations as predicting factors in support of reintroducing bison and of wolves migrating to Germany
116	Local residents	Positive	Rural area	Christianity	1	Europe	Italy	Western European	High Income	2011	Study_116	Glikman et al	Central Italy	European Journal of Wildlife Research	Residents’ support for wolf and bear conservation: the moderating influence of knowledge
117	Agropastoralist	Neutral	Rural area	Christianity	1	Europe	Russia & Mongolia border	Slavic Russian	High Income	2020	Study_117	Kirilyuk & ke	Russia, mongolia, china border	Journal for Nature Conservation	Wolf depredation on livestock in Daursky State Nature Biosphere Reserve, Russia
	Agropastoralist	Negative	Rural area	Christianity	1	Asia	Mongolia	Slavic Russian	High Income
118	Local residents	Positive	Rural and urban area	Christianity	NA	Europe	Norway	Western European	High Income	2007	Study_118	Skogen and thrane	Norway	Society & Natural Resources	Wolves in Context: Using Survey Data to Situate Attitudes Within a Wider Cultural Framework
	Local residents	Negative	Rural and urban area	Christianity	NA	Europe	Norway	Western European	High Income
